# Supplementary material for: PC1/3 KD Macrophages Exhibit Resistance to the Inhibitory Effect of IL-10 and a Higher TLR4 Activation Rate, Leading to an Anti-Tumoral Phenotype
Source: Cells. 2019 Nov 22;8(12):1490. doi: 10.3390/cells8121490 (PMC6953035; doi:10.3390/cells8121490)
Supplement: Supplementary file 1 [file cells-08-01490-s001.zip › Appendix A.xlsx]

## Sheet: protéome intracellulaire
											Cluster C1						Cluster C2
											T: Protein IDs	T: Protein names	T: Gene names				T: Protein IDs	T: Protein names	T: Gene names
											Q6AXY7	Pre-mRNA-splicing factor 38B	Prpf38b				P50904	Ras GTPase-activating protein 1	Rasa1
											Q7TP52	Carboxymethylenebutenolidase homolog	Cmbl				Q6AXT8	Splicing factor 3A subunit 2	Sf3a2
											Q5U211	Sorting nexin-3	Snx3				Q6AYD9	Nucleoside diphosphate-linked moiety X motif 19, mitochondrial	Nudt19
											Q4V7A0	WD repeat-containing protein 61;WD repeat-containing protein 61, N-terminally processed	Wdr61				P06762	Heme oxygenase 1	Hmox1
											O35254	Golgi reassembly-stacking protein 1	Gorasp1				P34926	Microtubule-associated protein 1A;MAP1A heavy chain;MAP1 light chain LC2	Map1a
											Q4G008	Uncharacterized protein KIAA0930 homolog					P11960	2-oxoisovalerate dehydrogenase subunit alpha, mitochondrial	Bckdha
											P24268	Cathepsin D;Cathepsin D 12 kDa light chain;Cathepsin D 9 kDa light chain;Cathepsin D 34 kDa heavy chain;Cathepsin D 30 kDa heavy chain	Ctsd				B3GNI6	Septin-11	2011-09-01
											P11980;P12928	Pyruvate kinase PKM	Pkm				Q5XIM7	Lysine--tRNA ligase	Kars
											Q9JJ19	Na(+)/H(+) exchange regulatory cofactor NHE-RF1	Slc9a3r1				Q9QYF3;P70569	Unconventional myosin-Va	Myo5a
											Q75WE7	von Willebrand factor A domain-containing protein 5A	Vwa5a				Q9QXQ0	Alpha-actinin-4	Actn4
											Q4G075	Leukocyte elastase inhibitor A	Serpinb1a				P49432	Pyruvate dehydrogenase E1 component subunit beta, mitochondrial	Pdhb
											P05369	Farnesyl pyrophosphate synthase	Fdps				P0C1Q3	Lysophosphatidylcholine acyltransferase 2	Lpcat2
											Q63083	Nucleobindin-1	Nucb1				Q6AY09	Heterogeneous nuclear ribonucleoprotein H2	Hnrnph2
											O35077	Glycerol-3-phosphate dehydrogenase [NAD(+)], cytoplasmic	Gpd1				Q4V8J4	Glycerol-3-phosphate acyltransferase 3	Agpat9
											Q66HF9	Leucine-rich repeat flightless-interacting protein 1	Lrrfip1				P13264	Glutaminase kidney isoform, mitochondrial;Glutaminase kidney isoform 68 kDa chain;Glutaminase kidney isoform 65 kDa chain	Gls
											Q99N27	Sorting nexin-1	Snx1				P04897;P10824;P59215;P29348	Guanine nucleotide-binding protein G(i) subunit alpha-2	Gnai2
											P84903	Stromal interaction molecule 1	Stim1				P31000;P48675;P21807;P23565;P19527;P12839;P16884	Vimentin	Vim
											P25113;P16290	Phosphoglycerate mutase 1	Pgam1				Q68FQ0	T-complex protein 1 subunit epsilon	Cct5
											P97571	Calpain-1 catalytic subunit	Capn1				O35112	CD166 antigen	Alcam
	C1										Q2PQA9;P56536	Kinesin-1 heavy chain	Kif5b				Q4G009	Malignant T-cell-amplified sequence 1	Mcts1
											Q6P6T4	Echinoderm microtubule-associated protein-like 2	Eml2				B2GV06	Succinyl-CoA:3-ketoacid coenzyme A transferase 1, mitochondrial	Oxct1
											Q3MIE4	Synaptic vesicle membrane protein VAT-1 homolog	Vat1				Q6P791	Ragulator complex protein LAMTOR1	Lamtor1
											Q5XI42	Aldehyde dehydrogenase family 3 member B1	Aldh3b1				Q63072	ADP-ribosyl cyclase/cyclic ADP-ribose hydrolase 2	Bst1
											Q499N6	UBX domain-containing protein 1	Ubxn1				Q9JLT0	Myosin-10	Myh10
											Q9JIT3;Q07141	Transducin-like enhancer protein 3;Transducin-like enhancer protein 4	Tle3;Tle4				Q9JI92	Syntenin-1	Sdcbp
											Q68FU3	Electron transfer flavoprotein subunit beta	Etfb				Q07969	Platelet glycoprotein 4	Cd36
											P12527	Arachidonate 5-lipoxygenase	Alox5				P40241	CD9 antigen	Cd9
											Q6AXR4	Beta-hexosaminidase subunit beta	Hexb				A2RRU1;P17625	Glycogen [starch] synthase, muscle	Gys1
											P16232	Corticosteroid 11-beta-dehydrogenase isozyme 1	Hsd11b1
											E9PTG8	Serine/threonine-protein kinase 10	Stk10
											P16086	Spectrin alpha chain, non-erythrocytic 1	Sptan1
											Q91XS8	Serine/threonine-protein kinase 17B	Stk17b
											Q6P756	Adaptin ear-binding coat-associated protein 2	Necap2
											Q63450	Calcium/calmodulin-dependent protein kinase type 1	Camk1
	C2										Q9R0J8	Legumain	Lgmn
											P11497	Acetyl-CoA carboxylase 1;Biotin carboxylase	Acaca
											Q62753	Syntaxin-binding protein 2	Stxbp2
											O55096	Dipeptidyl peptidase 3	Dpp3
											O35142	Coatomer subunit beta	Copb2
											P38659	Protein disulfide-isomerase A4	Pdia4
											P54319	Phospholipase A-2-activating protein	Plaa
											B5DFC8	Eukaryotic translation initiation factor 3 subunit C	Eif3c
											Q9QY44	ATP-binding cassette sub-family D member 2	Abcd2

## Sheet:  ExclusiveIntracellularProteins
NT Control (-) (51 Prot)				NT-IL10 (139 prot)				KD Control (-) ( 20 prot)				KD-IL10 (30 prot)
Protein IDs	Protein names	Gene names		Protein IDs	Protein names	Gene names		Protein IDs	Protein names	Gene names		Protein IDs	Protein names	Gene names
A1A5P2	Ribosome biogenesis regulatory protein homolog	Rrs1		B1H268	Mini-chromosome maintenance complex-binding protein	Mcmbp		B2GV38	Ubiquitin-like protein 4A	Ubl4a		A2VD12	Pre-B-cell leukemia transcription factor-interacting protein 1	Pbxip1
D4ABP9	F-box only protein 3	Fbxo3		B2RYU6	Trafficking protein particle complex subunit 2-like protein	Trappc2l		D3ZQL6;D3ZEN0	MICAL-like protein 1;MICAL-like protein 2	Micall1;Micall2		B2RYJ4	L-aminoadipate-semialdehyde dehydrogenase-phosphopantetheinyl transferase	Aasdhppt
F1LQX4	Rho GTPase-activating protein 44	Arhgap44		B4F795	Choline transporter-like protein 2	Slc44a2		O08587	Nuclear pore complex protein Nup50	Nup50		D3Z8K2	Coiled-coil domain-containing protein 39	Ccdc39
O08560	Diacylglycerol kinase zeta	Dgkz		B5D5N9	Cationic amino acid transporter 2	Slc7a2		O88368	Microphthalmia-associated transcription factor	Mitf		F1M5F3	DNA helicase MCM9	Mcm9
O08679;O08678;Q8VHF0	Serine/threonine-protein kinase MARK2	Mark2		D3ZA12;Q9JIX5	Chromodomain-helicase-DNA-binding protein 6;Chromodomain-helicase-DNA-binding protein 8	Chd6;Chd8		P21575	Dynamin-1	Dnm1		P00786	Pro-cathepsin H;Cathepsin H mini chain;Cathepsin H;Cathepsin H heavy chain;Cathepsin H light chain	Ctsh
O54980	Synaptogyrin-2	Syngr2		D4A3K5	Histone H1.1	Hist1h1a		P35426;O35832;O35831;Q3MJK5	Cyclin-dependent kinase 4;Cyclin-dependent kinase 18;Cyclin-dependent kinase 17;Cyclin-dependent kinase 12	Cdk4;Cdk18;Cdk17;Cdk12		P14056	Serine/threonine-protein kinase A-Raf	Araf
O88457	Sodium channel protein type 11 subunit alpha	Scn11a		D4A523		Nlrp3		P62483	Voltage-gated potassium channel subunit beta-2	Kcnab2		P15943	Amyloid-like protein 2	Aplp2
P09606	Glutamine synthetase	Glul		F1LQY6		Necab2		P97523	Hepatocyte growth factor receptor	Met		P31977	Ezrin	Ezr
P0C6B1	Solute carrier family 35 member E1	Slc35e1		G3V9D0	Protein O-glucosyltransferase 1	Poglut1		Q3T1J8	Protein RTF2 homolog	Rtfdc1		P49445	Tyrosine-protein phosphatase non-receptor type 7	Ptpn7
P11506	Plasma membrane calcium-transporting ATPase 2	Atp2b2		O08658	Nuclear pore complex protein Nup88	Nup88		Q498M4	WD repeat-containing protein 5	Wdr5		P49791	Nuclear pore complex protein Nup153	Nup153
P27704	Mitogen-activated protein kinase 6	Mapk6		O08697	ADP-ribosylation factor-like protein 2	Arl2		Q4QQU6	Survival of motor neuron-related-splicing factor 30	Smndc1		P50904	Ras GTPase-activating protein 1	Rasa1
P34901	Syndecan-4	Sdc4		O35147	Bcl2-associated agonist of cell death	Bad		Q4V8B0	Oxidation resistance protein 1	Oxr1		P61480	Ribosome biogenesis protein WDR12	Wdr12
P47858	ATP-dependent 6-phosphofructokinase, muscle type	Pfkm		O35394	Prenylated Rab acceptor protein 1	Rabac1		Q5BJQ6	Cleavage stimulation factor subunit 1	Cstf1		P70581	Nucleoporin p58/p45	Nupl1
P48450	Lanosterol synthase	Lss		O35779	Class E basic helix-loop-helix protein 41	Bhlhb3		Q5M827	Pirin	Pir		P83565	39S ribosomal protein L40, mitochondrial	Mrpl40
P55063	Heat shock 70 kDa protein 1-like	Hspa1l		O54772	SWI/SNF-related matrix-associated actin-dependent regulator of chromatin subfamily D member 2	Smarcd2		Q5PPN7	Coiled-coil domain-containing protein 51	Ccdc51		Q3MHS2	Zinc finger protein 830	Znf830
Q08877	Dynamin-3	Dnm3		O88377	Phosphatidylinositol 5-phosphate 4-kinase type-2 beta	Pip4k2b		Q66H50	Fatty acyl-CoA reductase 1	Far1		Q3ZBA0	Tectonin beta-propeller repeat-containing protein 1	Tecpr1
Q0KL00	Piezo-type mechanosensitive ion channel component 1	Piezo1		O88788	Putative Dol-P-Glc:Glc(2)Man(9)GlcNAc(2)-PP-Dol alpha-1,2-glucosyltransferase	Alg10b		Q6AYJ8	Tumor necrosis factor alpha-induced protein 8-like protein 2	Tnfaip8l2		Q499P8	RUS1 family protein C16orf58 homolog
Q10743	Disintegrin and metalloproteinase domain-containing protein 10	Adam10		P06214	Delta-aminolevulinic acid dehydratase	Alad		Q8R491	EH domain-containing protein 3	Ehd3		Q562C2	Ribosome biogenesis protein BOP1	Bop1
Q3KRD0	Aspartate--tRNA ligase, mitochondrial	Dars2		P09626	Potassium-transporting ATPase alpha chain 1	Atp4a		Q91XU1	Protein quaking	Qki		Q5BK07	Coiled-coil domain-containing protein 43	Ccdc43
Q499R4	YrdC domain-containing protein, mitochondrial	Yrdc		P09812	Glycogen phosphorylase, muscle form	Pygm		Q99PD4	Actin-related protein 2/3 complex subunit 1A	Arpc1a		Q5U204	Ragulator complex protein LAMTOR3	Lamtor3
Q4QR75	Exosome complex component RRP45	Exosc9		P0C089	Phosphatidylglycerophosphatase and protein-tyrosine phosphatase 1	Ptpmt1						Q5XIB2	Peptidyl-prolyl cis-trans isomerase CWC27 homolog	Cwc27
Q566E5	KDEL motif-containing protein 2	Kdelc2		P0C1S9	Sn1-specific diacylglycerol lipase beta	Daglb						Q5XII9	Mitochondrial fission regulator 1-like	Mtfr1l
Q5BK81	Prostaglandin reductase 2	Ptgr2		P0C2C4	39S ribosomal protein L10, mitochondrial	Mrpl10						Q63481	Ras-related protein Rab-7L1	Rab29
Q5FVH7	Male-enhanced antigen 1	Mea1		P11883	Aldehyde dehydrogenase, dimeric NADP-preferring	Aldh3a1						Q63615	Vacuolar protein sorting-associated protein 33A	Vps33a
Q5M7W1	Thioredoxin-interacting protein	Txnip		P15337	Cyclic AMP-responsive element-binding protein 1	Creb1						Q6PTT0	Aminoacylase-1B	Acy1b
Q5M818	39S ribosomal protein L16, mitochondrial	Mrpl16		P17256	Mevalonate kinase	Mvk						Q7TSA0	Mitochondrial Rho GTPase 2	Rhot2
Q5M819	Phosphoserine phosphatase	Psph		P20171	GTPase HRas;GTPase HRas, N-terminally processed	Hras						Q811Q2	Chloride intracellular channel protein 6	Clic6
Q5M965	Probable tRNA(His) guanylyltransferase	Thg1l		P20651	Serine/threonine-protein phosphatase 2B catalytic subunit beta isoform	Ppp3cb						Q91XU8	Phosphatidate cytidylyltransferase 2	Cds2
Q5U2P3	AN1-type zinc finger protein 2A	Zfand2a		P21708;Q63454	Mitogen-activated protein kinase 3	Mapk3						Q99M63	WD40 repeat-containing protein SMU1;WD40 repeat-containing protein SMU1, N-terminally processed	Smu1
Q5U2R4	Mitochondrial ribonuclease P protein 1	Trmt10c		P21818	Stathmin-2	Stmn2						Q99ND9	RWD domain-containing protein 1	Rwdd1
Q5U2W5	Transducin beta-like protein 3	Tbl3		P27867	Sorbitol dehydrogenase	Sord
Q5XI51;Q62909	Kinesin-like protein KIF2B;Kinesin-like protein KIF2C	Kif2b;Kif2c		P29457	Serpin H1	Serpinh1
Q5XI67	F-box only protein 30	Fbxo30		P32198	Carnitine O-palmitoyltransferase 1, liver isoform	Cpt1a
Q5XIE6	3-hydroxyisobutyryl-CoA hydrolase, mitochondrial	Hibch		P35233	Tyrosine-protein phosphatase non-receptor type 2	Ptpn2
Q62622	Eukaryotic translation initiation factor 4E-binding protein 1	Eif4ebp1		P36370	Antigen peptide transporter 1	Tap1
Q68FS3	F-box only protein 7	Fbxo7		P36506	Dual specificity mitogen-activated protein kinase kinase 2	Map2k2
Q6AXZ0	Polyadenylate-binding protein-interacting protein 2	Paip2		P39951	Cyclin-dependent kinase 1	Cdk1
Q6AYD2	CST complex subunit STN1	Obfc1		P43245	Multidrug resistance protein 1	Abcb1
Q6AYD6	PDZ and LIM domain protein 2	Pdlim2		P50298	Arylamine N-acetyltransferase 2	Nat2
Q6AYS6	Sorting nexin-17	Snx17		P53678	AP-3 complex subunit mu-2	Ap3m2
Q6GX84	Fidgetin-like protein 1	Fignl1		P59895	Serine/threonine-protein kinase Nek6	Nek6
Q6PST4	Atlastin-1	Atl1		P60192	SNARE-associated protein Snapin	Snapin
Q6TLK4	Rho GTPase-activating protein 27	Arhgap27		P62255	Ubiquitin-conjugating enzyme E2 G1;Ubiquitin-conjugating enzyme E2 G1, N-terminally processed	Ube2g1
Q6TXG9	Swi5-dependent recombination DNA repair protein 1 homolog	Sfr1		P62632	Elongation factor 1-alpha 2	Eef1a2
Q6XQN1	Nicotinate phosphoribosyltransferase	Naprt		P63045	Vesicle-associated membrane protein 2	Vamp2
Q80W66	Heparan sulfate glucosamine 3-O-sulfotransferase 2	Hs3st2		P63322	Ras-related protein Ral-A	Rala
Q810U0	Coiled-coil domain-containing protein 50	Ccdc50		P69736	Endothelial differentiation-related factor 1	Edf1
Q920P0	L-xylulose reductase	Dcxr		P80349	Fuctinin-3
Q9ERH3	WD repeat-containing protein 7	Wdr7		P81377	cAMP-dependent protein kinase type I-beta regulatory subunit	Prkar1b
Q9WVS2	Probable tRNA N6-adenosine threonylcarbamoyltransferase	Osgep		P84082	ADP-ribosylation factor 2	Arf2
Q9Z1L0	Phosphatidylinositol 4,5-bisphosphate 3-kinase catalytic subunit beta isoform	Pik3cb		P86411	Ral GTPase-activating protein subunit alpha-2	Ralgapa2
				P97612	Fatty-acid amide hydrolase 1	Faah
				P97633	Casein kinase I isoform alpha	Csnk1a1
				Q00972	[3-methyl-2-oxobutanoate dehydrogenase [lipoamide]] kinase, mitochondrial	Bckdk
				Q01992	Mitochondrial intermediate peptidase	Mipep
				Q04970	GTPase NRas	Nras
				Q1RP77	Nucleolar protein 16	Nop16
				Q3LRZ1	CREB-regulated transcription coactivator 2	Crtc2
				Q3MHC2	Integrator complex subunit 11	Cpsf3l
				Q3SWS9	Janus kinase and microtubule-interacting protein 1	Jakmip1
				Q3T1G7	Conserved oligomeric Golgi complex subunit 7	Cog7
				Q3T1I9	RNA polymerase II-associated protein 1	Rpap1
				Q496Z0	Elongator complex protein 2	Elp2
				Q498T4	39S ribosomal protein L2, mitochondrial	Mrpl2
				Q4G008	Uncharacterized protein KIAA0930 homolog
				Q4KLH4	Paraspeckle component 1	Pspc1
				Q4QRB4;CON__ENSEMBL:ENSBTAP00000025008	Tubulin beta-3 chain	Tubb3
				Q4V8C7	Interferon-inducible double-stranded RNA-dependent protein kinase activator A	Prkra
				Q562C6	Leucine zipper transcription factor-like protein 1	Lztfl1
				Q566C7	Diphosphoinositol polyphosphate phosphohydrolase 1	Nudt3
				Q5BJT0	Arginine and glutamate-rich protein 1	Arglu1
				Q5BJZ6	UPF0586 protein C9orf41 homolog
				Q5BQE6	Delta(24)-sterol reductase	Dhcr24
				Q5FVM7	DnaJ homolog subfamily C member 16	Dnajc16
				Q5I0P2	Glycine cleavage system H protein, mitochondrial	Gcsh
				Q5M7T4	Protein YIPF4	Yipf4
				Q5M7W6	Protein ITFG3	Itfg3
				Q5M808	Protein Hikeshi
				Q5M834	Dysbindin	Dtnbp1
				Q5M876	N-acyl-aromatic-L-amino acid amidohydrolase (carboxylate-forming)	Acy3
				Q5PQM0	Transmembrane protein 168	Tmem168
				Q5PQM2	Kinesin light chain 4	Klc4
				Q5QE80	Aldehyde oxidase 3	Aox3
				Q5U317	Pre-mRNA 3-end-processing factor FIP1	Fip1l1
				Q5U4F4	Transmembrane protein 135	Tmem135
				Q5XI55	Peptide-N(4)-(N-acetyl-beta-glucosaminyl)asparagine amidase	Ngly1
				Q5XJW2	Growth arrest and DNA damage-inducible proteins-interacting protein 1	Gadd45gip1
				Q62673	Serine/threonine-protein kinase PLK1	Plk1
				Q62745	CD81 antigen	Cd81
				Q62835	Rab GTPase-binding effector protein 2	Rabep2
				Q63014	A-kinase anchor protein 8	Akap8
				Q63016	Large neutral amino acids transporter small subunit 1	Slc7a5
				Q63627	Splicing factor, arginine/serine-rich 15	Scaf4
				Q63633	Solute carrier family 12 member 5	Slc12a5
				Q63699	Cyclin-dependent kinase 2	Cdk2
				Q63750	39S ribosomal protein L23, mitochondrial	Mrpl23
				Q63862	Myosin-11	Myh11
				Q641Z4	Cyclin-dependent kinase 9	Cdk9
				Q64541	Sodium/potassium-transporting ATPase subunit alpha-4	Atp1a4
				Q64550	UDP-glucuronosyltransferase 1-1	Ugt1a1
				Q64637;Q64634;Q64638;P20720;P36511;P19488;P08542;P08541	UDP-glucuronosyltransferase 1-3;UDP-glucuronosyltransferase 1-8;UDP-glucuronosyltransferase 1-5;UDP-glucuronosyltransferase 1-2	Ugt1a3;Ugt1a8;Ugt1a5;Ugt1a2
				Q66HA5	Coiled-coil and C2 domain-containing protein 1A	Cc2d1a
				Q66HG8	Protein Red	Ik
				Q68FX7	THO complex subunit 5 homolog	Thoc5
				Q68G38	Torsin-1A	Tor1a
				Q6AXY7	Pre-mRNA-splicing factor 38B	Prpf38b
				Q6AY87	THO complex subunit 6 homolog	Thoc6
				Q6AYA0;D3ZUQ0	RILP-like protein 2	Rilpl2
				Q6AYI5	Leucine-rich repeat protein SHOC-2	Shoc2
				Q6AYK5	Cell growth-regulating nucleolar protein	Lyar
				Q6AYY8	Acetyl-coenzyme A transporter 1	Slc33a1
				Q6BDS1	Transcription factor PU.1	Spi1
				Q6P752	Torsin-1A-interacting protein 2	Tor1aip2
				Q6QLM7	Kinesin heavy chain isoform 5A	Kif5a
				Q6TA25	FGFR1 oncogene partner 2 homolog	Fgfr1op2
				Q6TRW4	Sister chromatid cohesion protein PDS5 homolog B	Pds5b
				Q704E8	ATP-binding cassette sub-family B member 7, mitochondrial	Abcb7
				Q9ES39;Q78PB6	Nuclear distribution protein nudE homolog 1;Nuclear distribution protein nudE-like 1	Nde1;Ndel1
				Q7M0E7	39S ribosomal protein L14, mitochondrial	Mrpl14
				Q80W89	NADH dehydrogenase [ubiquinone] 1 alpha subcomplex subunit 11	Ndufa11
				Q8VIL3	ZW10 interactor	Zwint
				Q924V4	Solute carrier family 15 member 3	Slc15a3
				Q99PK0	Pre-mRNA-splicing factor SYF1	Xab2
				Q9EPV5	Apoptotic protease-activating factor 1	Apaf1
				Q9ET55	Nocturnin	Ccrn4l
				Q9HB97	Alpha-parvin	Parva
				Q9JID1	Programmed cell death protein 4	Pdcd4
				Q9JIM0	Double-strand break repair protein MRE11A	Mre11a
				Q9JIT3;Q07141	Transducin-like enhancer protein 3;Transducin-like enhancer protein 4	Tle3;Tle4
				Q9JJK4	Peroxisomal biogenesis factor 3	Pex3
				Q9JKC9	Synergin gamma	Synrg
				Q9JLP1	KH domain-containing, RNA-binding, signal transduction-associated protein 3	Khdrbs3
				Q9QUZ8	Glucocorticoid modulatory element-binding protein 1	Gmeb1
				Q9R0C5	N-acetylgalactosaminyltransferase 7	Galnt7
				Q9R0Z7	Alpha- and gamma-adaptin-binding protein p34	Aagab
				Q9WV50	60S ribosome subunit biogenesis protein NIP7 homolog	Nip7
				Q9WVJ4	Synaptojanin-2-binding protein	Synj2bp
				Q9Z1N3	Unconventional myosin-IXa	Myo9a
				Q9Z2X5	Homer protein homolog 3	Homer3

## Sheet:  Exclusive Secreted Proteins
NT Control (-) (37 prots)				NT-IL10 ( 45 prots)				KD Control (-) (16 prots)				KD-IL10 (15 prots)
Protein IDs	Protein names	Gene names		Protein IDs	Protein names	Gene names		Protein IDs	Protein names	Gene names		Protein IDs	Protein names	Gene names
F1LVW7		Diaph3		B2RZ78	Vacuolar protein sorting-associated protein 29	Vps29		D3ZW55	Inosine triphosphate pyrophosphatase	Itpa		G3V9R8	Heterogeneous nuclear ribonucleoprotein C	Hnrnpc
O08623	Sequestosome-1	Sqstm1		B5DFC8	Eukaryotic translation initiation factor 3 subunit C	Eif3c		F1LNI5	Protein phosphatase 1G	Ppm1g		P17764	Acetyl-CoA acetyltransferase, mitochondrial	Acat1
O08653	Telomerase protein component 1	Tep1		D4ABY2	Coatomer subunit gamma-2	Copg2		O09175	Aminopeptidase B	Rnpep		P22985;Q5QE80;Q5QE79	Xanthine dehydrogenase/oxidase;Xanthine dehydrogenase;Xanthine oxidase	Xdh
O35760	Isopentenyl-diphosphate Delta-isomerase 1	Idi1		O08651	D-3-phosphoglycerate dehydrogenase	Phgdh		O35112	CD166 antigen	Alcam		P40307	Proteasome subunit beta type-2	Psmb2
P09456	cAMP-dependent protein kinase type I-alpha regulatory subunit;cAMP-dependent protein kinase type I-alpha regulatory subunit, N-terminally processed	Prkar1a		O35854	Branched-chain-amino-acid aminotransferase, mitochondrial	Bcat2		P05708	Hexokinase-1	Hk1		P50408	V-type proton ATPase subunit F	Atp6v1f
P12346	Serotransferrin	Tf		O88797	Disabled homolog 2	Dab2		P21818	Stathmin-2	Stmn2		P54690	Branched-chain-amino-acid aminotransferase, cytosolic	Bcat1
P12369	cAMP-dependent protein kinase type II-beta regulatory subunit	Prkar2b		P06760	Beta-glucuronidase	Gusb		P43138	DNA-(apurinic or apyrimidinic site) lyase;DNA-(apurinic or apyrimidinic site) lyase, mitochondrial	Apex1		P56574	Isocitrate dehydrogenase [NADP], mitochondrial	Idh2
P12928	Pyruvate kinase PKLR	Pklr		P11762	Galectin-1	Lgals1		P47198	60S ribosomal protein L22	Rpl22		P60868	40S ribosomal protein S20	Rps20
P13437	3-ketoacyl-CoA thiolase, mitochondrial	Acaa2		Q71TY3;P24051	40S ribosomal protein S27;40S ribosomal protein S27-like	Rps27;Rps27l		P51583	Multifunctional protein ADE2;Phosphoribosylaminoimidazole-succinocarboxamide synthase;Phosphoribosylaminoimidazole carboxylase	Paics		P63281	SUMO-conjugating enzyme UBC9	Ube2i
P15684	Aminopeptidase N	Anpep		P28077	Proteasome subunit beta type-9	Psmb9		P54313;O35353	Guanine nucleotide-binding protein G(I)/G(S)/G(T) subunit beta-2;Guanine nucleotide-binding protein subunit beta-4	Gnb2;Gnb4		Q03555	Gephyrin;Molybdopterin adenylyltransferase;Molybdopterin molybdenumtransferase	Gphn
P15943	Amyloid-like protein 2	Aplp2		P35952	Low-density lipoprotein receptor	Ldlr		P82450	Sialate O-acetylesterase;Sialate O-acetylesterase small subunit;Sialate O-acetylesterase large subunit	Siae		Q498R7	UPF0587 protein C1orf123 homolog
P17164	Tissue alpha-L-fucosidase	Fuca1		P46413	Glutathione synthetase	Gss		Q63413;Q5U216	Spliceosome RNA helicase Ddx39b;ATP-dependent RNA helicase DDX39A	Ddx39b;Ddx39a		Q561R9	Beta-lactamase-like protein 2	Lactb2
P28064	Proteasome subunit beta type-8	Psmb8		P52296	Importin subunit beta-1	Kpnb1		Q66HD3	Nuclear autoantigenic sperm protein	Nasp		Q5M9G3	Caprin-1	Caprin1
P35559	Insulin-degrading enzyme	Ide		P53534;P09812	Glycogen phosphorylase, brain form	Pygb		Q6IMY8		Hnrnpu		Q62751	Iron-responsive element-binding protein 2	Ireb2
P62076	Mitochondrial import inner membrane translocase subunit Tim13	Timm13		P61589	Transforming protein RhoA	Rhoa		Q99MI7	NEDD8-activating enzyme E1 catalytic subunit	Uba3		Q63530	Phosphotriesterase-related protein	Pter
P63086	Mitogen-activated protein kinase 1	Mapk1		P62268	40S ribosomal protein S23	Rps23		Q9QYP2	Cadherin EGF LAG seven-pass G-type receptor 2	Celsr2
P97686	Neuronal cell adhesion molecule	Nrcam		P62944	AP-2 complex subunit beta	Ap2b1
Q00438	Polypyrimidine tract-binding protein 1	Ptbp1		P63088	Serine/threonine-protein phosphatase PP1-gamma catalytic subunit	Ppp1cc
Q05982	Nucleoside diphosphate kinase A	Nme1		P63259	Actin, cytoplasmic 2;Actin, cytoplasmic 2, N-terminally processed	Actg1
Q4QQT4	Serine/threonine-protein phosphatase 2A 65 kDa regulatory subunit A beta isoform	Ppp2r1b		Q27W01	RNA-binding protein 8A	Rbm8a
Q5FVC7	Arf-GAP with coiled-coil, ANK repeat and PH domain-containing protein 2	Acap2		Q32PZ3	Protein unc-45 homolog A	Unc45a
Q5HZV9	Protein phosphatase 1 regulatory subunit 7	Ppp1r7		Q3KRD8	Eukaryotic translation initiation factor 6	Eif6
Q5M7A4	Ubiquitin-like modifier-activating enzyme 5	Uba5		Q3KRE8	Tubulin beta-2B chain	Tubb2b
Q5U1X1	Oligoribonuclease, mitochondrial	Rexo2		Q3SWU3	Heterogeneous nuclear ribonucleoprotein D-like	Hnrnpdl
Q5U2R0	Methionine adenosyltransferase 2 subunit beta	Mat2b		Q4AEF8	Coatomer subunit gamma-1	Copg1
Q5XIE8	Integral membrane protein 2B;BRI2, membrane form;BRI2 intracellular domain;BRI2C, soluble form;Bri23 peptide	Itm2b		Q4V7E8	Leucine-rich repeat flightless-interacting protein 2	Lrrfip2
Q641W2	UPF0160 protein MYG1, mitochondrial	Myg1		Q5BJ92	Serine/threonine-protein phosphatase 4 catalytic subunit	Ppp4c
Q64560	Tripeptidyl-peptidase 2	Tpp2		Q5PQJ6	Pyrroline-5-carboxylate reductase 3	Pycrl
Q66HA6	ADP-ribosylation factor-like protein 8B	Arl8b		Q5XI07	Lipoma-preferred partner homolog	Lpp
Q6AY63	ADP-sugar pyrophosphatase	Nudt5		Q5XI97	Alanyl-tRNA editing protein Aarsd1	Aarsd1
Q6AYZ1	Tubulin alpha-1C chain	Tuba1c		Q5XIG8	Serine-threonine kinase receptor-associated protein	Strap
Q75WE7	von Willebrand factor A domain-containing protein 5A	Vwa5a		Q63228	Glia maturation factor beta	Gmfb
Q7M6Z5	Kinesin-like protein KIF27	Kif27		Q63396	Activated RNA polymerase II transcriptional coactivator p15	Sub1
Q9JJ19	Na(+)/H(+) exchange regulatory cofactor NHE-RF1	Slc9a3r1		Q63621	Interleukin-1 receptor accessory protein	Il1rap
Q9JLA3	UDP-glucose:glycoprotein glucosyltransferase 1	Uggt1		Q66H80	Coatomer subunit delta	Arcn1
Q9JLT6	BH3-interacting domain death agonist;BH3-interacting domain death agonist p15;BH3-interacting domain death agonist p13;BH3-interacting domain death agonist p11	Bid		Q68FR8	Tubulin alpha-3 chain	Tuba3a
Q9JMB5	Proteasomal ubiquitin receptor ADRM1	Adrm1		Q6IN36	WAS/WASL-interacting protein family member 1	Wipf1
				Q6PDU1	Serine/arginine-rich splicing factor 2	Srsf2
				Q6URK4	Heterogeneous nuclear ribonucleoprotein A3	Hnrnpa3
				Q7TP52	Carboxymethylenebutenolidase homolog	Cmbl
				Q91Y81	Septin-2	2002-09-01
				Q99NA5	Isocitrate dehydrogenase [NAD] subunit alpha, mitochondrial	Idh3a
				Q9QUL6	Vesicle-fusing ATPase	Nsf
				Q9WUC4	Copper transport protein ATOX1	Atox1
				Q9Z0V5	Peroxiredoxin-4	Prdx4
